# Supplementary material for: Perspectives on the clonal persistence of presumed ‘ghost’ genomes in unisexual or allopolyploid taxa arising via hybridization
Source: Sci Rep. 2019 Mar 18;9:4730. doi: 10.1038/s41598-019-40865-3 (PMC6426837; doi:10.1038/s41598-019-40865-3)
Supplement: Supplementary file 2 — Supplementary Dataset 1 [file 41598_2019_40865_MOESM2_ESM.zip]

Archive with 1 entries (1 files):
- hypseleotris.snp.rdata
